# Supplementary material for: Geographical differences of carbapenem non-susceptible Enterobacterales and Acinetobacter spp. in Germany from 2017 to 2019
Source: Antimicrob Resist Infect Control. 2022 Feb 4;11:25. doi: 10.1186/s13756-021-01045-z (PMC8815152; doi:10.1186/s13756-021-01045-z)
Supplement: Supplementary file 1 — Additional file 1. Completeness of CRA (n = 2,278) and CRE (n = 12,282) notifications, Germany, 2017-2019. [file 13756_2021_1045_MOESM1_ESM.xlsx]

## Sheet: Tabelle1
Variable	CRA			CRE			CRA and CRE
	2017	2018	2019	2017	2018	2019	2017-2019
	% complete	% complete	% complete	% complete	% complete	% complete	% complete
Notifying federal state	100	100	100	99.94	99.97	100	99.98
Age	100	100	99.86	99.8	99.92	99.92	99.9
Sex	99.87	100	99.86	99.63	99.42	99.66	99.63
Symptoms	76.11	80.77	76.09	73.83	78.49	75.91	76.39
Infection status	63.41	77.82	73.56	60.23	73.68	72.51	69.69
Hospitalisation	94.28	93.59	92.83	94.26	93.63	93.78	93.83
Death	98.86	99.1	98.45	99.29	98.82	98.36	98.78
Cause of death	87.04	91.49	96.77	90.27	83.54	86.29	87.61
Material	96.19	99.36	98.31	95.02	98.5	96.15	96.8
Bacteria species	91.9	93.1	92.4	88.68	90.6	88.7	91.4766
Details on carbapenem susceptibility	81.66	91.59	89.47	79.33	90.1	90.78	87.8
Test for carbapenemase	51.88	54.53	58.32	56.35	55.14	60.53	57.25
Carbapenemase specified	87.17	94.3	96.32	92.54	94.82	96.31	94.74
