# Supplementary material for: Geographical differences of carbapenem non-susceptible Enterobacterales and Acinetobacter spp. in Germany from 2017 to 2019
Source: Antimicrob Resist Infect Control. 2022 Feb 4;11:25. doi: 10.1186/s13756-021-01045-z (PMC8815152; doi:10.1186/s13756-021-01045-z)
Supplement: Supplementary file 4 — Additional file 4. Univariable analysis of type of hospital, hospital density and hospital size and notification incidence of notified hospitalised CRA (n = 2,051) and CRE (n = 11,183) per district, Germany, 2017. [file 13756_2021_1045_MOESM4_ESM.xlsx]

## Sheet: Tabelle1
Variable	Notified cases	2017				2018				2019
		IRR1	p-value	[95% CI2]		IRR1	p-value	[95% CI2]		IRR1	p-value	[95% CI2]
Hospitals	CRE	1.0148	0.02	1.00233	1.02742	1.01501	0.017	1.00264	1.02754	1.0151	0.017	1.00265	1.02771
	CRA	1.03568	0	1.01671	1.05501	1.02346	0.004	1.00744	1.03974	1.02612	0.001	1.01008	1.04241
University hospitals	CRE	1.56284	0.001	1.21112	2.0167	1.52372	0.001	1.17969	1.96807	1.71586	0	1.35357	2.17511
	CRA	1.72732	0.001	1.24323	2.39989	1.75591	0.001	1.27031	2.42714	1.68551	0.001	1.23827	2.29428
Hospital beds	CRE	1.00008	0.003	1.00003	1.00014	1.00009	0.002	1.00003	1.00014	1.00009	0.002	1.00003	1.00015
	CRA	1.00018	0	1.0001	1.00025	1.00013	0	1.00006	1.0002	1.00013	0	1.00007	1.0002
University hospital beds	CRE	1.00032	0	1.00015	1.00049	1.00031	0	1.00014	1.00048	1.00036	0	1.0002	1.00053
	CRA	1.00039	0	1.00018	1.0006	1.00039	0	1.00018	1.00059	1.00035	0.001	1.00015	1.00055
1IRR: Incidence Rate Ratio
295% CI: 95% Confidence Interval
